# Supplementary material for: No Significant Association Between Vitamin C Supplements and Frailty in Korean Older Adults: A Cross-Sectional Analysis of the 2018–2019 Korea National Health and Nutrition Examination Survey
Source: Nutrients. 2025 Sep 17;17(18):2977. doi: 10.3390/nu17182977 (PMC12472814; doi:10.3390/nu17182977)
Supplement: Supplementary file 1 [file nutrients-17-02977-s001.zip]

Archive with 1 entries (1 files):
- nutrients-3828582-supplementary.pdf
